# Supplementary material for: Fabrication of Phosphorus-Doped Cobalt Silicate with Improved Electrochemical Properties
Source: Molecules. 2021 Oct 15;26(20):6240. doi: 10.3390/molecules26206240 (PMC8539304; doi:10.3390/molecules26206240)
Supplement: Supplementary file 1 [file molecules-26-06240-s001.zip]

Archive with 1 entries (1 files):
- molecules-1365808-supplementary.pdf
